# Supplementary material for: A chromosome-level genome of the striated frogfish (Antennarius striatus)
Source: Sci Data. 2024 Jun 21;11:654. doi: 10.1038/s41597-024-03514-7 (PMC11192929; doi:10.1038/s41597-024-03514-7)
Supplement: Supplementary file 1 — Table. S1. Statistics of sequencing data and matching rate to genome [file 41597_2024_3514_MOESM1_ESM.xlsx]

## Sheet: Table S1
Table. S1. Statistics of sequencing data and matching rate to genome
Library ID	Type	Tissue	Reads Number	Bases Number	Mapping rate to the genome
HiFi	DNA	liver	1957851	36472485940	0.9998
Illumina	DNA	kidney	936226904	140434035600	1
HiC	DNA	kidney	742656502	111398475300	-
BY1-biao1	RNA	swimbladder	45856388	6878458200	0.9837
BY1-eye2	RNA	eye	45270332	6790549800	0.9825
BY1-forefin1	RNA	pelvic fin	44423318	6663497700	0.9736
BY1-gill1	RNA	gill	71546602	10731990300	0.9805
BY1-heart1	RNA	heart	47680122	7152018300	0.9841
BY1-houQi1	RNA	caudal fin	45872244	6880836600	0.9599
BY1-kidney2	RNA	kidney	41824478	6273671700	0.9852
BY1-liver1	RNA	liver	15976378	2396456700	0.9688
BY1-liver2	RNA	liver	44741478	6711221700	0.9758
BY1-muscle2	RNA	muscle	46327184	6949077600	0.9813
BY1-sheTou1	RNA	tongue	47809226	7171383900	0.9851
BY1-skin3	RNA	skin	47413500	7112025000	0.7885
BY1-stomach1	RNA	stomach	46446470	6966970500	0.9883
BY1-xioangQi2	RNA	pectoral fins	46427748	6964162200	0.9649
